# Supplementary material for: Addition of Amaranth Flour of Different Particle Sizes at Established Doses in Wheat Flour to Achieve a Nutritional Improved Wheat Bread
Source: Foods. 2022 Dec 27;12(1):133. doi: 10.3390/foods12010133 (PMC9818772; doi:10.3390/foods12010133)
Supplement: Supplementary file 1 [file foods-12-00133-s001.zip]

Archive with 1 entries (1 files):
- foods-2125799-supplementary.pdf
